# Supplementary material for: Oil-in-water nanoemulsion-based ethyl lauroyl arginate nanoparticles exhibit potent antibacterial and antibiofilm activity against oral pathogens
Source: PeerJ. 2026 Apr 23;14:e21174. doi: 10.7717/peerj.21174 (PMC13110651; doi:10.7717/peerj.21174)
Supplement: Supplemental Information 1 [file peerj-14-21174-s001.xlsx]

## Sheet: Biofilm formation
Biofilm formation
Microorganisms	24 h			48 h
	Average	SD	N	Average	SD	N
S. mutans	2.96	0.07	8	2.8	0.07	8
S. sanguinis	2.14	0.12	8	2.13	0.17	8
S. oralis	1.2	0.28	8	1.93	0.09	8
A. a	0.65	0.13	8	0.84	0.08	8
C. albicans	2.18	0.37	8	2.93	0.1	8

## Sheet: Statistic
Sidak's multiple comparisons test
Untreated - ELANPs	Mean Diff.	95.00% CI of diff.	Significant?	Summary	Adjusted P Value
S. mutans	0.16	-0.0724 to 0.392	No	ns	0.317
S. sanguinis	0.01	-0.222 to 0.242	No	ns	>.999
S. oralis	-0.73	-0.962 to -0.498	Yes	***	<.001
A. a	-0.19	-0.422 to 0.0424	No	ns	0.16
C. albicans	-0.75	-0.982 to -0.518	Yes	***	<.001
