# Supplementary material for: Oil-in-water nanoemulsion-based ethyl lauroyl arginate nanoparticles exhibit potent antibacterial and antibiofilm activity against oral pathogens
Source: PeerJ. 2026 Apr 23;14:e21174. doi: 10.7717/peerj.21174 (PMC13110651; doi:10.7717/peerj.21174)
Supplement: Supplemental Information 2 [file peerj-14-21174-s002.xlsx]

## Sheet: Reduction of biofilm formation
Reduction of biofilm formation
ELANPs (%)	S. mutans			S. sanguinis			S. oralis			A. a			C. albicans
	Average	SD	N	Average	SD	N	Average	SD	N	Average	SD	N	Average	SD	N
20	96.3	0.3	3	96.3	0.5	3	95.3	0.8	3	95.1	1.6	3	96	0.1	3
10	95.7	0.4	3	96	0.1	3	90	0.7	3	89.6	2.6	3	93	0.3	3
5	94.6	1.2	3	95.7	0.1	3	88.4	0.2	3	84.8	1.7	3	92.5	0.85	3
2.5	93.6	1.1	3	95.8	0.3	3	88.3	0.3	3	83.4	0.2	3	91.6	0.56	3
1.25	93.8	0.9	3	92.9	3.9	3	89.5	0.3	3	80.1	1.5	3	90.5	0.2	3
0.63	93.8	0.5	3	94.8	1.2	3	90.4	0.2	3	81.4	0.9	3	90.2	0.23	3
0.31	94.4	0.2	3	95.6	0.1	3	90.6	0.1	3	81	0.2	3	89.8	0.4	3
0.16	93.7	0.6	3	96	0.1	3	91.4	0.1	3	80.8	0.2	3	89	1.1	3
0.08	93.7	0.3	3	96.1	0.2	3	91.5	0	3	80.1	1.1	3	87.9	1.4	3
0.04	95.1	0.4	3	56.1	0.6	3	91.2	0.5	3	78.8	1.1	3	78.9	1	3
0.02	94.1	0.3	3	3	0.1	3	33.3	2.2	3	78.6	1.4	3	53.1	3	3
0.01	8.5	1.9	3	2.5	0.8	3	2.6	2.8	3	20.8	3.1	3	40.3	0.5	3
