# Supplementary material for: Oil-in-water nanoemulsion-based ethyl lauroyl arginate nanoparticles exhibit potent antibacterial and antibiofilm activity against oral pathogens
Source: PeerJ. 2026 Apr 23;14:e21174. doi: 10.7717/peerj.21174 (PMC13110651; doi:10.7717/peerj.21174)
Supplement: Supplemental Information 3 [file peerj-14-21174-s003.xlsx]

## Sheet: Fluorescence intensity
Fluorescence intensity
Microorganisms	Unstrated		ELANPs
	Values (normalized)	N	Values	SD	N
S. mutans	1	9	0.13	0.03	9
S. sanguinis	1	9	0.21	0.06	9
S. oralis	1	9	0.14	0.03	9
A. a	1	9	0.37	0.08	9
C. albicans	1	9	0.09	0.04	9

## Sheet: Statistic
Sidak's multiple comparisons test
Untreated - ELANPs	Mean Diff.	95.00% CI of diff.	Significant?	Summary	Adjusted P Value
S. mutans	0.87	0.785 to 0.955	Yes	***	<.001
S. sanguinis	0.79	0.705 to 0.875	Yes	***	<.001
S. oralis	0.86	0.775 to 0.945	Yes	***	<.001
A. a	0.63	0.545 to 0.715	Yes	***	<.001
C. albicans	0.91	0.825 to 0.995	Yes	***	<.001
