# Supplementary material for: Oil-in-water nanoemulsion-based ethyl lauroyl arginate nanoparticles exhibit potent antibacterial and antibiofilm activity against oral pathogens
Source: PeerJ. 2026 Apr 23;14:e21174. doi: 10.7717/peerj.21174 (PMC13110651; doi:10.7717/peerj.21174)
Supplement: Supplemental Information 4 [file peerj-14-21174-s004.xlsx]

## Sheet: Biomass
Biomass
Microorganisms	Untreated			ELANPs
	Average	SD	N	Average	SD	N
S. mutans	10.4	3.09	9	0.18	0.08	9
S. sanguinis	6.93	1.31	9	1.09	0.37	9
S. oralis	5.29	0.98	9	0.71	0.07	9
A. a	6.48	1.94	9	1.1	0.22	9
C. albicans	4.02	0.72	9	0.74	0.13	9

## Sheet: Statistic
Unpaired t test
Untreated - ELANPs	Mean Diff.	95.00% CI of diff.	Significant?	Summary	Adjusted P Value
S. mutans	-10.2 ± 1.03	-12.4 to -8.04	Yes	<.001	***
S. sanguinis	-5.84 ± 0.454	-6.80 to -4.88	Yes	<.001	***
S. oralis	-4.58 ± 0.327	-5.27 to -3.89	Yes	<.001	***
A. a	-5.38 ± 0.651	-6.76 to -4.00	Yes	<.001	***
C. albicans	-3.28 ± 0.244	-3.80 to -2.76	Yes	<.001	***
