# Supplementary material for: Oil-in-water nanoemulsion-based ethyl lauroyl arginate nanoparticles exhibit potent antibacterial and antibiofilm activity against oral pathogens
Source: PeerJ. 2026 Apr 23;14:e21174. doi: 10.7717/peerj.21174 (PMC13110651; doi:10.7717/peerj.21174)
Supplement: Supplemental Information 5 [file peerj-14-21174-s005.xlsx]

## Sheet: Cytotoxicity test
Cytotoxicity test
ELANPs (%)	Average	SD	N		CHX (%)	Average	SD	N
0.02	96.31	3.1	3		0.0005	98.14	0.85	3
0.04	96.76	2.5	3		0.001	97.82	1.56	3
0.08	95.43	4.43	3		0.002	90.8	0.2	3
0.16	85.49	3.16	3		0.003	78.5	3.4	3
0.31	34.62	3	3		0.006	15	0.9	3
0.63	15.45	5.16	3		0.013	12.8	0.8	3
1.25	12.61	3.12	3		0.025	9.4	0.5	3
2.5	11.53	1.31	3		0.05	6.8	0.7	3
5	9.04	1.08	3		0.1	4	0.7	3
10	5.46	0.96	3		0.2	1.2	0.2	3

## Sheet: Statistic
Sidak's multiple comparisons test
ELANPs - Control	Mean Diff.	95.00% CI of diff.	Significant?	Summary	Adjusted P Value
0.02	-3.69	-10.3 to 2.96	No	ns	0.682
0.04	-3.24	-9.89 to 3.41	No	ns	0.818
0.08	-4.57	-11.2 to 2.08	No	ns	0.392
0.16	-14.5	-21.2 to -7.86	Yes	***	<.001
0.31	-65.4	-72.0 to -58.7	Yes	***	<.001
0.63	-84.6	-91.2 to -77.9	Yes	***	<.001
1.25	-87.4	-94.0 to -80.7	Yes	***	<.001
2.5	-88.5	-95.1 to -81.8	Yes	***	<.001
5	-91	-97.6 to -84.3	Yes	***	<.001
10	-94.5	-101 to -87.9	Yes	***	<.001
CHX - Control	Mean Diff.	95.00% CI of diff.	Significant?	Summary	Adjusted P Value
0.0005	-1.86	-4.12 to 0.401	No	ns	0.178
0.001	-2.18	-4.44 to 0.0811	No	ns	0.066
0.002	-9.2	-11.5 to -6.94	Yes	***	<.001
0.003	-21.5	-23.8 to -19.2	Yes	***	<.001
0.006	-85	-87.3 to -82.7	Yes	***	<.001
0.013	-87.2	-89.5 to -84.9	Yes	***	<.001
0.025	-90.6	-92.9 to -88.3	Yes	***	<.001
0.05	-93.2	-95.5 to -90.9	Yes	***	<.001
0.1	-96	-98.3 to -93.7	Yes	***	<.001
0.2	-98.8	-101 to -96.5	Yes	***	<.001
